# Supplementary material for: Anterior interhemispheric vs. pterional approach in the microsurgical management of anterior communicating artery aneurysms: a comparative analysis employing a novel multidimensional matching-tool
Source: Neurosurg Rev. 2024 Jul 29;47(1):366. doi: 10.1007/s10143-024-02592-w (PMC11284194; doi:10.1007/s10143-024-02592-w)
Supplement: Supplementary file 1 — Supplementary file1 (XLSX 16 KB) [file 10143_2024_2592_MOESM1_ESM.xlsx]

## Sheet: Tabelle1
				Aneurysm Parameters						Scores				Surgery												Hydrocephalus			Vasospasm			Follow-up
	Cohort	Sex	Age	Rupture	Multiplicity	Size (mm)	FDA (°)	FDAKategory	Shape	H&H	Fisher	mRS at discharge	GCS at discharge	Type	Clip Count	Craniotomy	Intraop. Rupture	Temporary Clipping	ICG	Microdoppler	Decompressive hemicraniectomy	Postop. Stroke	Postop. Hemorrhage	Occlusion	> Revision	HCP	EVD	VP-Shunt	Vasospasm	DCI	Spasmolysis	Follow up	mRS
		1: Male 2: Female		1: Yes 2: No	1: Yes 2: No			1: 0 - 90° 2: 90-180° 3: 180-270° 4:270-360°	1: regular 2: irregular					1: Clipping 2: Wrapping 3: kombiniert		1: pterional 2: interhemispheric	1: Yes 2: No	1: Yes 2: No	1: Yes 2: No	1: Yes 2: No	1: primär 2: sekundär 3: nein	1: Yes 2: No	1: Yes 2: No	1: complete 2: incomplete	1: Yes 2: No	1: Yes 2: No	1: Yes 2: No	1: Yes 2: No	1: Nein 2: im TCD 3: Angiograph.	1: Yes 2: No	1: Yes 2: No	months
Case 1	1	2	52	2	2	4,1	329.3	4	1			0	15	1	1	2	2	2	2	2	3	2	2	1		2	2	2	1	2	2	0
Case 2	1	2	45	1	2	3,3	76	1	1	2	3	0	15	1	2	2	2	2	2	1	3	2	2	1		2	2	2	1	2	2	0
Case 3	1	2	37	1	2	6,4	142	2	1	1	3	0	15	1	1	2	1	2	1	2	3	2	2	1		2	2	2	1	2	2	4	0
Case 4	1	2	39	1	2	5,4	311.7	4	2	1	4	0	15	1	1	2	2	2	1	2	3	2	1	1		1	1	2	1	2	2	1	0
Case 5	1	1	52	2	1	8,5	10	1	1			1	14	1	3	2	1	2	2	2	3	2	2	1		2	2	2	1	2	2	14	1
Case 6	1	2	48	1	2	13	306.1	4	2	1	3	0	15	1	1	2	2	2	1	2	3	2	2	1		1	1	2	1	2	2	0
Case 7	1	2	47	1	2	4,2	308.3	4	1	3	3	3	13	1	1	2	2	2	2	2	3	2	1	1		2	2	2	1	2	2	15	0
Case 8	1	2	27	1	2	4,5	275.1	4	2	1	3	0	15	1	2	2	2	2	1	2	3	2	2	1		1	1	2	2	2	2	5	0
Case 9	1	2	64	2	1	0,6	7.5	1	1			0	15	1	1	2	2	2	1	2	3	2	2	1		2	2	2	1	2	2	17	0
Case 10	1	2	48	2	1	1,5	345	4	1			0	15	1	1	2	2	2	2	2	3	2	2	1		2	2	2	1	2	2	0
Case 11	1	1	78	2	1	7	70	1	1			0	15	1	1	2	2	2	1	2	3	2	2	1		2	2	2	1	2	2	5	0
Case 12	1	2	58	2	2	2,7	261	3	1			2	15	1	1	2	2	2	1	2	3	2	1	1		2	2	2	1	2	2	5	2
Case 13	1	2	63	2	1	2,5	303	4	1			1	14	1	1	2	2	2	1	2	3	2	2	1		2	2	2	1	2	2	6	1
Case 14	1	2	85	1	2	4,45	321.9	4	1	3	3	6	3	1	1	2	2	2	2	1	3	1	2	1		1	1	2	3	2	1
Case 15	2	2	63	1	2	5,5	303	4	2	2	3	4	15	1	1	1	2	2	1	2	3	2	2	1		1	1	1	3	2	2	6	0
Case 16	2	2	63	2	2	7,4	325.5	4	1			3	14	1	4	1	2	1	1	1	3	2	2	1		2	2	2	1	2	2	0
Case 17	2	2	79	1	2	2	54	1	1	1	4	5	13	1	1	1	1	2	2	1	3	1	2	1		1	1	1	2	2	2	0
Case 18	2	2	83	1	2	2,4	107.2	2	1	2	4	5	14	1	2	1	2	2	1	2	3	2	2	1		1	2	1	1	2	2	6	1
Case 19	2	2	59	1	2	5,6	289.6	4	2	2	3	5	9	1	1	1	2	1	1	2	1	2	1	1		1	1	1	1	2	2	9	1
Case 20	2	2	49	1	2	3,1	308.8	4	1	3	3	3	14	1	1	1	1	1	1	2	3	2	2	1		1	1	2	1	2	2	7	1
Case 21	2	2	54	2	1	6,7	32.2	1	2			1	15	1	1	1	2	2	2	2	3	1	2	1		1	1	2	3	2	2	5	1
Case 22	2	2	72	2	2	5,9	6	1	1			0	15	1	2	1	2	2	1	2	3	2	2	1		2	2	2	1	2	2	8	0
Case 23	2	2	48	2	2	2,2	287.9	4	1			0	15	1	1	1	2	2	1	2	3	2	2	2	1	2	2	2	1	2	2	6	0
Case 24	2	2	39	1	2	6,7	347.9	4	2	2	4	3	14	1	3	1	2	1	1	2	3	2	2	2	2	1	1	1	1	2	2	12	1
Case 25	2	1	47	1	2	10	272	4	2	1	3	1	15	1	1	1	2	2	1	1	3	1	2	1		1	1	2	1	2	2	5	0
Case 26	2	2	50	2	1	7	290	4	2			1	14	1	1	1	2	2	2	2	3	2	2	1		2	2	2	1	2	2	13	0
Case 27	2	2	35	2	1	2,8	54.9	1	1			0	15	1	2	1	2	2	1	2	3	1	2	1		1	1	2	2	2	1	0
Case 28	2	1	40	1	2	4,6	293	4	1			0	15	1	1	1	1	1	1	2	1	1	2	1		1	1	1	2	2	2	24	4
